# Supplementary material for: Biodegradable Films and Edible Coatings Based on Whey Protein Isolate for Extending the Shelf Life of Commercial Strawberries
Source: Foods. 2025 Nov 20;14(22):3980. doi: 10.3390/foods14223980 (PMC12652241; doi:10.3390/foods14223980)
Supplement: Supplementary file 1 [file foods-14-03980-s001.zip]

Archive with 1 entries (1 files):
- foods-3573071-supplementary.pdf
